# Supplementary material for: Label-Free Imaging to Track Reprogramming of Human Somatic Cells
Source: GEN Biotechnol. 2022 Apr 20;1(2):176–91. doi: 10.1089/genbio.2022.0001 (PMC9092522; doi:10.1089/genbio.2022.0001)
Supplement: Supplemental data [file Supp_Data.zip]

Archive with 3 entries (3 files):
- Supp_DataS2.xlsx
- Molugu_Code S1.R
- Supp_DataS1.csv
