# Supplementary material for: Label-Free Imaging to Track Reprogramming of Human Somatic Cells
Source: GEN Biotechnol. 2022 Apr 20;1(2):176–91. doi: 10.1089/genbio.2022.0001 (PMC9092522; doi:10.1089/genbio.2022.0001)
Supplement: Supplemental data [file Supp_Data.zip › Supp_DataS2.xlsx]

## Sheet: Monocle_Phenodata
X	Dayday	Class
A1	0	EPC
A2	0	EPC
A3	0	EPC
A4	0	EPC
A5	0	EPC
A6	0	EPC
A7	0	EPC
A8	0	EPC
A9	0	EPC
A10	0	EPC
A11	0	EPC
A12	0	EPC
A13	0	EPC
A14	0	EPC
A15	0	EPC
A16	0	EPC
A17	0	EPC
A18	0	EPC
A19	0	EPC
A20	0	EPC
A21	0	EPC
A22	0	EPC
A23	0	EPC
A24	0	EPC
A25	0	EPC
A26	0	EPC
A27	0	EPC
A28	0	EPC
A29	0	EPC
A30	0	EPC
A31	0	EPC
A32	0	EPC
A33	0	EPC
A34	0	EPC
A35	0	EPC
A36	0	EPC
A37	0	EPC
A38	0	EPC
A39	0	EPC
A40	0	EPC
A41	0	EPC
A42	0	EPC
A43	0	EPC
A44	0	EPC
A45	0	EPC
A46	0	EPC
A47	0	EPC
A48	0	EPC
A49	0	EPC
A50	0	EPC
A51	0	EPC
A52	0	EPC
A53	0	EPC
A54	0	EPC
A55	0	EPC
A56	0	EPC
A57	0	EPC
A58	0	EPC
A59	0	EPC
A60	0	EPC
A61	0	EPC
A62	0	EPC
A63	0	EPC
A64	0	EPC
A65	0	EPC
A66	0	EPC
A67	0	EPC
A68	0	EPC
A69	0	EPC
A70	0	EPC
A71	0	EPC
A72	0	EPC
A73	0	EPC
A74	0	EPC
A75	0	EPC
A76	0	EPC
A77	0	EPC
A78	0	EPC
A79	0	EPC
A80	0	EPC
A81	0	EPC
A82	0	EPC
A83	0	EPC
A84	0	EPC
A85	0	EPC
A86	0	EPC
A87	0	EPC
A88	0	EPC
A89	0	EPC
A90	0	EPC
A91	0	EPC
A92	0	EPC
A93	0	EPC
A94	0	EPC
A95	0	EPC
A96	0	EPC
A97	0	EPC
A98	0	EPC
A99	0	EPC
A100	0	EPC
A101	0	EPC
A102	0	EPC
A103	0	EPC
A104	0	EPC
A105	0	EPC
A106	0	EPC
A107	0	EPC
A108	0	EPC
A109	0	EPC
A110	0	EPC
A111	0	EPC
A112	0	EPC
A113	0	EPC
A114	0	EPC
A115	0	EPC
A116	0	EPC
A117	0	EPC
A118	0	EPC
A119	0	EPC
A120	0	EPC
A121	0	EPC
A122	0	EPC
A123	0	EPC
A124	0	EPC
A125	0	EPC
A126	0	EPC
A127	0	EPC
A128	0	EPC
A129	0	EPC
A130	0	EPC
A131	0	EPC
A132	0	EPC
A133	0	EPC
A134	0	EPC
A135	0	EPC
A136	0	EPC
A137	0	EPC
A138	0	EPC
A139	0	EPC
A140	0	EPC
A141	0	EPC
A142	0	EPC
A143	0	EPC
A144	0	EPC
A145	0	EPC
A146	0	EPC
A147	0	EPC
A148	0	EPC
A149	0	EPC
A150	0	EPC
A151	0	EPC
A152	0	EPC
A153	0	EPC
A154	0	EPC
A155	0	EPC
A156	0	EPC
A157	0	EPC
A158	0	EPC
A159	0	EPC
A160	0	EPC
A161	0	EPC
A162	0	EPC
A163	0	EPC
A164	0	EPC
A165	0	EPC
A166	0	EPC
A167	0	EPC
A168	0	EPC
A169	0	EPC
A170	0	EPC
A171	0	EPC
A172	0	EPC
A173	0	EPC
A174	0	EPC
A175	0	EPC
A176	0	EPC
A177	0	EPC
A178	0	EPC
A179	0	EPC
A180	0	EPC
A181	0	EPC
A182	0	EPC
A183	0	EPC
A184	0	EPC
A185	0	EPC
A186	0	EPC
A187	0	EPC
A188	0	EPC
A189	0	EPC
A190	0	EPC
A191	0	EPC
A192	0	EPC
A193	0	EPC
A194	0	EPC
A195	0	EPC
A196	0	EPC
A197	0	EPC
A198	0	EPC
A199	0	EPC
A200	0	EPC
A201	0	EPC
A202	0	EPC
A203	0	EPC
A204	0	EPC
A205	0	EPC
A206	0	EPC
A207	0	EPC
A208	0	EPC
A209	0	EPC
A210	0	EPC
A211	0	EPC
A212	0	EPC
A213	0	EPC
A214	0	EPC
A215	0	EPC
A216	0	EPC
A217	0	EPC
A218	0	EPC
A219	0	EPC
A220	0	EPC
A221	0	EPC
A222	0	EPC
A223	0	EPC
A224	0	EPC
A225	0	EPC
A226	0	EPC
A227	0	EPC
A228	0	EPC
A229	0	EPC
A230	0	EPC
A231	0	EPC
A232	0	EPC
A233	0	EPC
A234	0	EPC
A235	0	EPC
A236	0	EPC
A237	0	EPC
A238	0	EPC
A239	0	EPC
A240	0	EPC
A241	0	EPC
A242	0	EPC
A243	0	EPC
A244	0	EPC
A245	0	EPC
A246	0	EPC
A247	0	EPC
A248	0	EPC
A249	0	EPC
A250	0	EPC
A251	0	EPC
A252	0	EPC
A253	0	EPC
A254	0	EPC
A255	0	EPC
A256	0	EPC
A257	0	EPC
A258	0	EPC
A259	0	EPC
A260	0	EPC
A261	0	EPC
A262	0	EPC
A263	0	EPC
A264	0	EPC
A265	0	EPC
A266	0	EPC
A267	0	EPC
A268	0	EPC
A269	0	EPC
A270	0	EPC
A271	0	EPC
A272	0	EPC
A273	0	EPC
A274	0	EPC
A275	0	EPC
A276	0	EPC
A277	0	EPC
A278	0	EPC
A279	0	EPC
A280	0	EPC
A281	0	EPC
A282	0	EPC
A283	0	EPC
A284	0	EPC
A285	0	EPC
A286	0	EPC
A287	0	EPC
A288	0	EPC
A289	0	EPC
A290	0	EPC
A291	0	EPC
A292	0	EPC
A293	0	EPC
A294	0	EPC
A295	0	EPC
A296	0	EPC
A297	0	EPC
A298	0	EPC
A299	0	EPC
A300	0	EPC
A301	0	EPC
A302	0	EPC
A303	0	EPC
A304	0	EPC
A305	0	EPC
A306	0	EPC
A307	0	EPC
A308	0	EPC
A309	0	EPC
A310	0	EPC
A311	0	EPC
A312	0	EPC
A313	0	EPC
A314	0	EPC
A315	0	EPC
A316	0	EPC
A317	0	EPC
A318	0	EPC
A319	0	EPC
A320	0	EPC
A321	0	EPC
A322	0	EPC
A323	0	EPC
A324	0	EPC
A325	0	EPC
A326	0	EPC
A327	0	EPC
A328	0	EPC
A329	0	EPC
A330	0	EPC
A331	0	EPC
A332	0	EPC
A333	0	EPC
A334	0	EPC
A335	0	EPC
A336	0	EPC
A337	0	EPC
A338	0	EPC
A339	0	EPC
A340	0	EPC
A341	0	EPC
A342	0	EPC
A343	0	EPC
A344	0	EPC
A345	0	EPC
A346	0	EPC
A347	0	EPC
A348	0	EPC
A349	0	EPC
A350	0	EPC
A351	0	EPC
A352	0	EPC
A353	0	EPC
A354	0	EPC
A355	0	EPC
A356	0	EPC
A357	0	EPC
A358	0	EPC
A359	0	EPC
A360	0	EPC
A361	0	EPC
A362	0	EPC
A363	0	EPC
A364	0	EPC
A365	0	EPC
A366	0	EPC
A367	0	EPC
A368	0	EPC
A369	0	EPC
A370	0	EPC
A371	0	EPC
A372	0	EPC
A373	0	EPC
A374	0	EPC
A375	0	EPC
A376	0	EPC
A377	0	EPC
A378	0	EPC
A379	0	EPC
A380	0	EPC
A381	0	EPC
A382	0	EPC
A383	0	EPC
A384	0	EPC
A385	0	EPC
A386	0	EPC
A387	0	EPC
A388	0	EPC
A389	0	EPC
A390	0	EPC
A391	0	EPC
A392	0	EPC
A393	0	EPC
A394	0	EPC
A395	0	EPC
A396	0	EPC
A397	0	EPC
A398	0	EPC
A399	0	EPC
A400	0	EPC
A401	0	EPC
A402	0	EPC
A403	0	EPC
A404	0	EPC
A405	0	EPC
A406	0	EPC
A407	0	EPC
A408	0	EPC
A409	0	EPC
A410	0	EPC
A411	0	EPC
A412	0	EPC
A413	0	EPC
A414	0	EPC
A415	0	EPC
A416	0	EPC
A417	0	EPC
A418	0	EPC
A419	0	EPC
A420	0	EPC
A421	0	EPC
A422	0	EPC
A423	0	EPC
A424	0	EPC
A425	0	EPC
A426	0	EPC
A427	0	EPC
A428	0	EPC
A429	0	EPC
A430	0	EPC
A431	0	EPC
A432	0	EPC
A433	0	EPC
A434	0	EPC
A435	0	EPC
A436	0	EPC
A437	0	EPC
A438	0	EPC
A439	0	EPC
A440	0	EPC
A441	0	EPC
A442	0	EPC
A443	0	EPC
A444	0	EPC
A445	0	EPC
A446	0	EPC
A447	0	EPC
A448	0	EPC
A449	0	EPC
A450	0	EPC
A451	0	EPC
A452	0	EPC
A453	0	EPC
A454	0	EPC
A455	0	EPC
A456	0	EPC
A457	0	EPC
A458	0	EPC
A459	0	EPC
A460	0	EPC
A461	0	EPC
A462	0	EPC
A463	0	EPC
A464	0	EPC
A465	0	EPC
A466	0	EPC
A467	0	EPC
A468	0	EPC
A469	0	EPC
A470	0	EPC
A471	0	EPC
A472	0	EPC
A473	0	EPC
A474	0	EPC
A475	0	EPC
A476	0	EPC
A477	0	EPC
A478	0	EPC
A479	0	EPC
A480	0	EPC
A481	0	EPC
A482	0	EPC
A483	0	EPC
A484	0	EPC
A485	0	EPC
A486	0	EPC
A487	0	EPC
A488	0	EPC
A489	0	EPC
A490	0	EPC
A491	0	EPC
A492	0	EPC
A493	0	EPC
A494	0	EPC
A495	0	EPC
A496	0	EPC
A497	0	EPC
A498	0	EPC
A499	0	EPC
A500	0	EPC
A501	0	EPC
A502	0	EPC
A503	0	EPC
A504	0	EPC
A505	0	EPC
A506	0	EPC
A507	0	EPC
A508	0	EPC
A509	0	EPC
A510	0	EPC
A511	0	EPC
A512	0	EPC
A513	0	EPC
A514	0	EPC
A515	8	EPC
A516	8	EPC
A517	8	EPC
A518	8	EPC
A519	8	EPC
A520	8	EPC
A521	8	EPC
A522	8	EPC
A523	8	EPC
A524	8	EPC
A525	8	EPC
A526	8	EPC
A527	8	EPC
A528	8	EPC
A529	8	EPC
A530	8	EPC
A531	8	EPC
A532	8	EPC
A533	8	EPC
A534	8	EPC
A535	8	EPC
A536	8	EPC
A537	8	EPC
A538	8	EPC
A539	8	EPC
A540	8	EPC
A541	8	EPC
A542	8	EPC
A543	8	EPC
A544	8	EPC
A545	8	EPC
A546	8	EPC
A547	8	EPC
A548	8	EPC
A549	8	EPC
A550	8	EPC
A551	8	EPC
A552	8	EPC
A553	8	EPC
A554	8	EPC
A555	8	EPC
A556	8	EPC
A557	8	EPC
A558	8	EPC
A559	8	EPC
A560	8	EPC
A561	8	EPC
A602	23	IM
A603	23	IM
A604	23	IM
A605	23	IM
A606	23	IM
A607	23	IM
A608	23	IM
A609	23	IM
A610	23	IM
A611	23	IM
A612	23	IM
A613	23	IM
A614	23	IM
A615	23	iPSC
A616	23	iPSC
A617	23	iPSC
A618	23	iPSC
A619	23	iPSC
A620	23	iPSC
A621	23	iPSC
A622	23	iPSC
A623	23	iPSC
A624	23	iPSC
A625	23	iPSC
A626	23	iPSC
A627	23	iPSC
A628	23	iPSC
A629	23	iPSC
A630	23	iPSC
A631	23	iPSC
A632	23	iPSC
A633	23	iPSC
A634	23	iPSC
A635	23	iPSC
A636	23	iPSC
A637	23	iPSC
A638	23	iPSC
A639	23	iPSC
A640	23	iPSC
A641	23	iPSC
A642	23	iPSC
A643	23	iPSC
A644	23	iPSC
A645	23	iPSC
A646	23	iPSC
A647	23	iPSC
A648	23	iPSC
A649	23	iPSC
A650	23	iPSC
A651	23	iPSC
A652	23	iPSC
A653	23	iPSC
A654	23	iPSC
A655	23	iPSC
A656	23	iPSC
A657	23	iPSC
A658	23	iPSC
A659	23	iPSC
A660	23	iPSC
A661	23	iPSC
A662	23	iPSC
A663	23	iPSC
A664	23	iPSC
A665	23	iPSC
A666	23	iPSC
A667	23	iPSC
A668	23	iPSC
A669	23	iPSC
A670	23	iPSC
A671	23	iPSC
A672	23	iPSC
A673	23	iPSC
A674	23	iPSC
A675	23	iPSC
A676	23	iPSC
A677	23	iPSC
A678	23	iPSC
A679	23	iPSC
A680	23	iPSC
A681	23	iPSC
A682	23	iPSC
A683	23	iPSC
A684	23	iPSC
A685	23	iPSC
A686	23	iPSC
A687	23	iPSC
A688	23	iPSC
A689	23	iPSC
A690	23	iPSC
A691	23	iPSC
A692	23	iPSC
A693	23	iPSC
A694	23	iPSC
A695	23	iPSC
A696	23	iPSC
A697	23	iPSC
A698	23	iPSC
A699	23	iPSC
A700	23	iPSC
A701	23	iPSC
A702	23	iPSC
A703	23	iPSC
A704	23	iPSC
A705	23	iPSC
A706	23	iPSC
A707	23	iPSC
A708	23	iPSC
A709	23	iPSC
A710	23	iPSC
A711	23	iPSC
A712	23	iPSC
A713	23	iPSC
A714	23	iPSC
A715	23	iPSC
A716	23	iPSC
A717	23	iPSC
A718	23	iPSC
A719	23	iPSC
A720	23	iPSC
A721	23	iPSC
A722	23	iPSC
A723	23	iPSC
A724	23	iPSC
A725	23	iPSC
A726	23	iPSC
A727	23	iPSC
A728	23	iPSC
A729	23	iPSC
A730	23	iPSC
A731	23	iPSC
A732	23	iPSC
A733	23	iPSC
A734	23	iPSC
A735	23	iPSC
A736	23	iPSC
A737	23	iPSC
A738	23	iPSC
A739	23	iPSC
A740	23	iPSC
A741	23	iPSC
A742	23	iPSC
A743	23	iPSC
A744	23	iPSC
A745	23	iPSC
A746	23	iPSC
A747	23	iPSC
A748	23	iPSC
A749	23	iPSC
A750	7	EPC
A751	7	EPC
A752	7	EPC
A753	7	EPC
A754	7	EPC
A755	7	EPC
A756	7	EPC
A757	7	EPC
A758	7	EPC
A759	7	EPC
A760	7	EPC
A761	7	EPC
A762	7	EPC
A763	7	EPC
A764	7	EPC
A765	7	EPC
A766	7	EPC
A767	7	EPC
A768	7	EPC
A769	7	EPC
A770	7	EPC
A771	7	EPC
A772	7	EPC
A773	7	EPC
A774	7	EPC
A775	7	EPC
A776	7	EPC
A777	7	EPC
A778	7	EPC
A779	7	EPC
A780	7	EPC
A781	7	EPC
A782	7	EPC
A783	7	EPC
A784	7	EPC
A785	7	EPC
A786	7	EPC
A787	7	EPC
A788	7	EPC
A789	7	EPC
A790	7	EPC
A791	7	EPC
A792	7	EPC
A793	7	EPC
A794	7	EPC
A795	7	EPC
A796	7	EPC
A797	7	EPC
A798	7	EPC
A799	7	EPC
A800	7	EPC
A801	7	EPC
A802	22	IM
A803	22	IM
A804	22	IM
A805	22	IM
A806	22	IM
A807	22	IM
A808	22	IM
A809	22	IM
A810	22	IM
A811	22	IM
A812	22	IM
A813	22	IM
A814	22	IM
A815	22	IM
A816	22	IM
A817	22	IM
A818	22	IM
A819	22	IM
A820	22	IM
A821	22	IM
A822	22	IM
A823	22	IM
A824	22	IM
A825	22	IM
A826	22	IM
A827	22	IM
A828	22	iPSC
A829	22	iPSC
A830	22	iPSC
A831	22	iPSC
A832	22	iPSC
A833	22	iPSC
A834	22	iPSC
A835	22	iPSC
A836	22	iPSC
A837	22	iPSC
A838	22	iPSC
A839	22	iPSC
A840	22	iPSC
A841	22	iPSC
A842	22	iPSC
A843	22	iPSC
A844	22	iPSC
A845	22	iPSC
A846	22	iPSC
A847	22	iPSC
A848	22	iPSC
A849	22	iPSC
A850	22	iPSC
A851	22	iPSC
A852	22	iPSC
A853	22	iPSC
A854	22	iPSC
A855	22	iPSC
A856	22	IM
A857	22	IM
A858	22	IM
A859	22	IM
A860	22	IM
A861	22	IM
A862	22	IM
A863	22	IM
A864	22	IM
A865	22	IM
A866	22	IM
A867	22	IM
A868	22	IM
A869	22	IM
A870	22	IM
A871	22	IM
A872	22	IM
A873	22	IM
A874	22	IM
A875	22	IM
A876	22	IM
A877	22	IM
A878	22	IM
A879	22	IM
A880	22	IM
A881	22	IM
A882	22	IM
A883	22	IM
A884	22	IM
A1129	25	iPSC
A1130	25	iPSC
A1131	25	iPSC
A1132	25	iPSC
A1133	25	iPSC
A1134	25	iPSC
A1135	25	iPSC
A1136	25	iPSC
A1137	25	iPSC
A1138	25	iPSC
A1139	25	iPSC
A1140	25	iPSC
A1141	25	iPSC
A1142	25	iPSC
A1143	25	iPSC
A1144	25	iPSC
A1145	25	iPSC
A1146	25	iPSC
A1147	25	iPSC
A1148	25	iPSC
A1149	25	iPSC
A1150	25	iPSC
A1151	25	iPSC
A1152	25	iPSC
A1153	25	iPSC
A1154	25	iPSC
A1155	25	iPSC
A1156	25	iPSC
A1157	25	iPSC
A1158	25	iPSC
A1159	25	iPSC
A1160	25	iPSC
A1161	25	iPSC
A1162	25	iPSC
A1163	25	iPSC
A1164	25	iPSC
A1165	25	iPSC
A1166	25	iPSC
A1167	25	iPSC
A1168	25	iPSC
A1169	25	iPSC
A1170	25	iPSC
A1171	25	iPSC
A1172	25	iPSC
A1173	25	iPSC
A1174	25	iPSC
A1175	25	iPSC
A1176	25	iPSC
A1177	25	iPSC
A1178	25	iPSC
A1179	25	iPSC
A1180	25	iPSC
A1181	25	iPSC
A1182	25	iPSC
A1183	25	iPSC
A1184	25	iPSC
A1185	25	iPSC
A1186	25	iPSC
A1187	25	iPSC
A1188	25	iPSC
A1189	25	iPSC
A1190	25	iPSC
A1191	25	iPSC
A1192	25	iPSC
A1193	25	iPSC
A1194	25	iPSC
A1195	25	iPSC
A1196	25	iPSC
A1197	25	iPSC
A1198	25	iPSC
A1199	25	iPSC
A1200	25	iPSC
A1201	25	iPSC
A1202	25	iPSC
A1203	25	iPSC
A1204	25	iPSC
A1205	25	iPSC
A1206	25	iPSC
A1207	25	iPSC
A1208	25	iPSC
A1209	25	iPSC
A1210	25	iPSC
A1211	25	iPSC
A1212	25	iPSC
A1213	25	iPSC
A1214	25	iPSC
A1215	25	iPSC
A1216	25	iPSC
A1217	25	iPSC
A1218	25	iPSC
A1219	25	iPSC
A1220	25	iPSC
A1221	25	iPSC
A1222	25	iPSC
A1223	25	iPSC
A1224	25	iPSC
A1225	25	iPSC
A1226	25	iPSC
A1227	25	iPSC
A1228	25	iPSC
A1229	25	iPSC
A1230	25	iPSC
A1231	25	iPSC
A1232	25	iPSC
A1233	25	iPSC
A1234	25	iPSC
A1235	25	iPSC
A1236	25	iPSC
A1237	25	iPSC
A1238	25	iPSC
A1239	25	iPSC
A1240	25	iPSC
A1241	25	iPSC
A1242	25	iPSC
A1243	25	iPSC
A1244	25	iPSC
A1245	25	iPSC
A1246	25	iPSC
A1247	25	iPSC
A1248	25	iPSC
A1249	25	iPSC
A1250	25	iPSC
A1251	25	iPSC
A1252	25	iPSC
A1253	25	iPSC
A1254	25	iPSC
A1255	25	iPSC
A1256	25	iPSC
A1257	25	iPSC
A1258	25	iPSC
A1259	25	iPSC
A1260	25	iPSC
A1261	25	iPSC
A1262	25	iPSC
A1263	25	iPSC
A1264	25	iPSC
A1265	25	iPSC
A1266	25	iPSC
A1267	25	iPSC
A1268	25	iPSC
A1269	25	iPSC
A1270	25	iPSC
A1271	25	iPSC
A1272	25	iPSC
A1273	25	iPSC
A1274	25	iPSC
A1275	25	iPSC
A1276	25	iPSC
A1277	25	iPSC
A1278	25	iPSC
A1279	25	iPSC
A1280	25	iPSC
A1281	25	iPSC
A1282	25	iPSC
A1283	25	iPSC
A1284	25	iPSC
A1285	25	iPSC
A1286	25	iPSC
A1287	25	iPSC
A1288	25	iPSC
A1289	25	iPSC
A1290	25	iPSC
A1291	25	iPSC
A1292	25	iPSC
A1293	25	iPSC
A1294	25	iPSC
A1295	25	iPSC
A1296	25	iPSC
A1297	25	iPSC
A1298	25	iPSC
A1299	25	iPSC
A1300	25	iPSC
A1301	25	iPSC
A1302	25	iPSC
A1303	25	iPSC
A1304	25	iPSC
A1305	25	iPSC
A1306	25	iPSC
A1307	25	iPSC
A1308	25	iPSC
A1309	25	iPSC
A1310	25	iPSC
A1311	25	iPSC
A1312	25	iPSC
A1313	25	iPSC
A1314	25	iPSC
A1315	25	iPSC
A1316	25	iPSC
A1317	25	iPSC
A1318	25	iPSC
A1319	25	iPSC
A1320	25	iPSC
A1321	25	iPSC
A1322	25	iPSC
A1323	25	iPSC
A1324	25	iPSC
A1325	25	iPSC
A1652	11	IM
A1653	11	IM
A1654	11	IM
A1655	11	IM
A1656	11	IM
A1657	11	IM
A1658	11	IM
A1659	11	IM
A1660	11	IM
A1661	11	IM
A1662	11	IM
A1663	11	IM
A1664	11	IM
A1665	11	IM
A1666	11	IM
A1667	11	IM
A1668	11	IM
A1669	11	IM
A1670	11	IM
A1671	11	IM
A1672	11	IM
A1673	11	IM
A1674	11	IM
A1675	11	IM
A1676	11	IM
A1677	11	IM
A1678	11	IM
A1679	11	IM
A1680	11	IM
A1681	11	IM
A1682	11	IM
A1683	11	IM
A1684	11	IM
A1685	11	IM
A1686	11	IM
A1687	11	IM
A1688	11	IM
A1689	11	IM
A1690	11	IM
A1691	11	IM
A1692	11	IM
A1693	11	IM
A1694	11	IM
A1695	11	IM
A1696	11	IM
A1697	11	IM
A1698	11	IM
A1699	11	IM
A1700	11	IM
A1701	11	IM
A1702	11	IM
A1703	11	IM
A1704	11	IM
A1705	11	IM
A1706	11	IM
A1707	11	IM
A1708	11	IM
A1709	11	IM
A1710	11	IM
A1711	11	IM
A1712	11	IM
A1713	11	IM
A1714	11	IM
A1715	11	IM
A1716	11	IM
A1717	11	IM
A1718	11	IM
A1719	11	IM
A1720	11	IM
A1721	11	IM
A1722	11	IM
A1723	11	IM
A1724	11	IM
A1725	11	IM
A1726	11	IM
A1727	11	IM
A1728	11	IM
A1729	11	IM
A1730	11	IM
A1731	11	IM
A1732	11	IM
A1733	11	IM
A1734	11	IM
A1735	11	IM
A1736	11	IM
A1737	11	IM
A1738	11	IM
A1739	11	IM
A1740	11	IM
A1741	11	IM
A1742	11	IM
A1743	11	IM
A1744	11	IM
A1745	11	IM
A1746	11	IM
A1747	11	IM
A1748	11	IM
A1749	11	IM
A1750	11	IM
A1751	11	IM
A1752	11	IM
A1753	11	IM
A1754	11	IM
A1755	11	IM
A1756	11	IM
A1757	11	IM
A1758	11	IM
A1759	11	IM
A1760	11	IM
A1761	11	IM
A1762	11	IM
A1763	11	IM
A1764	11	IM
A1765	11	IM
A1766	11	IM
A1767	11	IM
A1768	11	IM
A1769	11	IM
A1770	11	IM
A1771	11	IM
A1772	11	IM
A1773	11	IM
A1774	11	IM
A1775	11	IM
A1776	11	IM
A1777	11	IM
A1778	11	IM
A1779	11	IM
A1780	11	IM
A1781	11	IM
A1782	11	IM
A1783	11	IM
A1784	11	IM
A1785	11	IM
A1786	11	IM
A1787	11	IM
A1788	11	IM
A1789	11	IM
A1790	11	IM
A1791	11	IM
A1792	11	IM
A1793	11	IM
A1794	11	IM
A1795	11	IM
A1796	11	IM
A1797	11	IM
A1798	11	IM
A1799	11	IM
A1800	11	IM
A1801	11	IM
A1802	11	IM
A1803	11	IM
A1804	11	IM
A1805	11	IM
A1806	11	IM
A1807	11	IM
A1808	11	IM
A1809	11	IM
A1810	11	IM
A1811	11	IM
A1812	11	IM
A1813	11	IM
A1814	11	IM
A1815	11	IM
A1816	11	IM
A1817	11	IM
A1818	11	IM
A1819	11	IM
A1820	11	IM
A1821	11	IM
A1822	11	IM
A1823	11	IM
A1824	11	IM
A1825	11	IM
A1826	11	IM
A1827	11	IM
A1828	11	IM
A1829	11	IM
A1830	11	IM
A1831	11	IM
A1832	11	IM
A1833	11	IM
A1834	11	IM
A1835	11	IM
A1836	11	IM
A1837	11	IM
A1838	11	IM
A1839	11	IM
A1840	11	IM
A1841	11	IM
A1842	11	IM
A1843	11	IM
A1844	11	IM
A1845	11	IM
A1846	14	IM
A1847	14	IM
A1848	14	IM
A1849	14	IM
A1850	14	IM
A1851	14	IM
A1852	14	IM
A1853	14	IM
A1854	14	IM
A1855	14	IM
A1856	14	IM
A1857	14	IM
A1858	14	IM
A1859	14	IM
A1860	14	IM
A1861	14	IM
A1862	14	IM
A1863	14	IM
A1864	14	IM
A1865	14	IM
A1866	14	IM
A1867	14	IM
A1868	14	IM
A1869	14	IM
A1870	14	IM
A1871	14	IM
A1872	14	IM
A1873	14	IM
A1874	14	IM
A1875	14	IM
A1876	14	IM
A1877	14	IM
A1878	14	IM
A1879	14	IM
A1880	14	IM
A1881	14	IM
A1882	14	IM
A1883	14	IM
A1884	14	IM
A1885	14	IM
A1886	14	IM
A1887	14	IM
A1888	14	IM
A1889	14	IM
A1890	14	IM
A1891	14	IM
A1892	14	IM
A1893	14	IM
A1894	14	IM
A1895	14	IM
A1896	14	IM
A1897	14	IM
A1898	14	IM
A1899	14	IM
A1900	14	IM
A1901	14	IM
A1902	14	IM
A1903	14	IM
A1904	14	IM
A1905	14	IM
A1906	14	IM
A1907	14	IM
A1908	14	IM
A1909	14	IM
A1910	14	IM
A1911	14	IM
A1912	14	IM
A1913	14	IM
A1914	14	IM
A1915	14	IM
A1916	14	IM
A1917	14	IM
A1918	14	IM
A1919	14	IM
A1920	14	IM
A1921	14	IM
A1922	14	IM
A1923	14	IM
A1924	14	IM
A1925	14	IM
A1926	14	IM
A1927	14	IM
A1928	14	IM
A1929	14	IM
A1930	14	IM
A1931	14	IM
A1932	14	IM
A1933	14	IM
A1934	14	IM
A1935	14	IM
A1936	14	IM
A1937	14	IM
A1938	14	IM
A1939	14	IM
A1940	14	IM
A1941	14	IM
A1942	14	IM
A1943	14	IM
A1944	14	IM
A1945	14	IM
A1946	14	IM
A1947	14	IM
A1948	14	IM
A1949	14	IM
A1950	14	IM
A1951	14	IM
A1952	14	IM
A1953	14	IM
A1954	14	IM
A1955	14	IM
A1956	14	IM
A1957	14	IM
A1958	14	IM
A1959	14	IM
A1960	14	IM
A1961	14	IM
A1962	14	IM
A1963	14	IM
A1964	14	IM
A1965	14	IM
A1966	14	IM
A1967	14	IM
A1968	14	IM
A1969	14	IM
A1970	14	IM
A1971	14	IM
A1972	14	IM
A1973	14	IM
A1974	14	IM
A1975	14	IM
A1976	14	IM
A1977	17	IM
A1978	17	IM
A1979	17	IM
A1980	17	IM
A1981	17	IM
A1982	17	IM
A1983	17	IM
A1984	17	IM
A1985	17	IM
A1986	17	IM
A1987	17	IM
A1988	17	IM
A1989	17	IM
A1990	17	IM
A1991	17	IM
A1992	17	IM
A1993	17	IM
A1994	17	IM
A1995	17	IM
A1996	17	IM
A1997	17	IM
A1998	17	IM
A1999	17	IM
A2000	17	IM
A2001	17	IM
A2002	17	IM
A2003	17	IM
A2004	17	IM
A2005	17	IM
A2006	17	IM
A2007	17	IM
A2008	17	IM
A2009	17	IM
A2010	17	IM
A2011	17	IM
A2012	17	IM
A2013	17	IM
A2014	17	IM
A2015	17	IM
A2016	17	IM
A2017	17	IM
A2018	17	IM
A2019	17	IM
A2020	17	IM
A2021	17	IM
A2022	17	IM
A2023	17	IM
A2024	17	IM
A2025	17	IM
A2026	17	IM
A2027	17	IM
A2028	17	IM
A2029	17	IM
A2030	17	IM
A2031	17	IM
A2032	17	IM
A2033	17	IM
A2034	17	IM
A2035	17	IM
A2036	17	IM
A2037	17	IM
A2038	17	IM
A2039	17	IM
A2040	17	IM
A2041	17	IM
A2042	17	IM
A2043	17	IM
A2044	17	IM
A2045	17	IM
A2046	17	IM
A2047	17	IM
A2048	17	IM
A2049	17	IM
A2050	17	IM
A2051	17	IM
A2052	17	IM
A2053	17	IM
A2054	17	IM
A2055	17	IM
A2056	17	IM
A2057	17	IM
A2058	17	IM
A2059	17	IM
A2060	17	IM
A2061	17	IM
A2062	17	IM
A2063	17	IM
A2064	17	IM
A2065	17	IM
A2066	17	IM
A2067	17	IM
A2068	17	IM
A2069	17	IM
A2070	17	IM
A2071	17	IM
A2072	17	IM
A2073	17	IM
A2074	17	IM
A2075	17	IM
A2076	17	IM
A2077	17	IM
A2078	17	IM
A2079	17	IM
A2080	17	IM
A2081	17	IM
A2082	17	IM
A2083	17	IM
A2084	17	IM
A2085	17	IM
A2086	17	IM
A2087	17	IM
A2088	17	IM
A2089	17	IM
A2090	17	IM
A2091	17	IM
A2092	17	IM
A2093	17	IM
A2094	17	IM
A2095	17	IM
A2096	17	IM
A2097	17	IM
A2098	17	IM
A2099	17	IM
A2100	17	IM
A2101	17	IM
A2102	17	IM
A2103	17	IM
A2104	17	IM
A2105	17	IM
A2106	17	IM
A2107	17	IM
A2108	17	IM
A2109	17	IM
A2110	17	IM
A2111	17	IM
A2112	17	IM
A2113	17	IM
A2114	17	IM
A2115	17	IM
A2116	17	IM
A2117	17	IM
A2118	17	IM
A2119	17	IM
A2120	17	IM
A2121	17	IM
A2122	17	IM
A2123	17	IM
A2124	17	IM
A2125	17	IM
A2126	17	IM
A2127	17	IM
A2128	17	IM
A2129	17	IM
A2130	17	IM
A2131	17	IM
A2132	17	IM
A2133	17	IM
A2134	17	IM
A2135	17	IM
A2136	17	IM
A2137	17	IM
A2138	17	IM
A2139	17	IM
A2140	17	IM
A2141	17	IM
A2142	17	IM
A2143	17	IM
A2144	17	IM
A2145	17	IM
A2146	17	IM
A2147	17	IM
A2148	17	IM
A2149	17	IM
A2150	17	IM
A2151	17	IM
A2152	17	IM
A2153	17	IM
A2154	17	IM
A2155	17	IM
A2156	17	IM
A2157	17	IM
A2158	17	IM
A2159	17	IM
A2160	17	IM
A2161	17	IM
A2162	17	IM
A2163	17	IM
A2164	17	IM
A2165	17	IM
A2166	17	IM
A2167	17	IM
A2168	17	IM
A2169	17	IM
A2170	17	IM
A2171	17	IM
A2172	17	IM
A2173	17	IM
A2174	17	IM
A2175	17	IM
A2176	17	IM
A2177	17	IM
A2178	17	IM
A2179	17	IM
A2180	17	IM
A2181	17	IM
A2182	17	IM
A2183	17	IM
A2184	17	IM
A2185	17	IM
A2186	17	IM
A2187	17	IM
A2188	17	IM
A2189	17	IM
A2190	17	IM
A2191	17	IM
A2192	17	IM
A2193	17	IM
A2194	17	IM
A2195	17	IM
A2196	17	IM
A2197	17	IM
A2198	17	IM
A2199	17	IM
A2200	17	IM
A2201	17	IM
A2202	17	IM
A2203	17	IM
A2204	17	IM
A2205	17	IM
A2206	17	IM
A2207	17	IM
A2208	17	IM
A2209	17	IM
A2210	17	IM
A2211	17	IM
A2212	17	IM
A2213	17	IM
A2214	17	IM
A2215	17	IM
A2216	17	IM
A2217	17	IM
A2218	17	IM
A2219	17	IM
A2220	17	IM
A2221	17	IM
A2222	17	IM
A2223	17	IM
A2224	17	IM
A2225	17	IM
A2226	17	IM
A2227	17	IM
A2228	17	IM
A2229	17	IM
A2230	17	IM
A2231	17	IM
A2232	17	IM
A2233	17	IM
A2234	17	IM
A2235	17	IM
A2236	17	IM
A2237	17	IM
A2238	17	IM
A2239	17	IM
A2240	17	IM
A2241	17	IM
A2242	17	IM
A2243	17	IM
A2244	17	IM
A2245	17	IM
A2246	17	IM
A2247	17	IM
A2248	17	IM
A2249	17	IM
A2250	17	IM
A2251	17	IM
A2252	17	IM
A2253	17	IM
A2254	17	IM
A2255	17	IM
A2256	17	IM
A2257	17	IM
A2258	17	IM
A2259	17	IM
A2260	17	IM
A2261	17	IM
A2262	17	IM
A2263	17	IM
A2264	17	IM
A2265	17	IM
A2266	17	IM
A2267	17	IM
A2268	17	IM
A2269	17	IM
A2270	17	IM
A2271	17	IM
A2272	17	IM
A2273	17	IM
A2274	17	IM
A2275	17	IM
A2276	17	IM
A2277	17	IM
A2278	17	IM
A2279	17	IM
A2280	17	IM
A2281	17	IM
A2282	17	IM
A2283	17	IM
A2284	17	IM
A2285	17	IM
A2286	17	IM
A2287	17	IM
A2288	17	IM
A2289	17	IM
A2290	17	IM
A2291	17	IM
A2292	17	IM
A2293	17	IM
A2294	17	IM
A2295	17	IM
A2296	17	IM
A2297	17	IM
A2298	17	IM
A2299	17	IM
A2300	17	IM
A2301	17	IM
A2302	17	IM
A2303	17	IM
A2304	17	IM
A2305	17	IM
A2306	17	IM
A2307	17	IM
A2308	17	IM
A2309	17	IM
A2310	17	IM
A2311	17	IM
A2312	17	IM
A2313	17	IM
A2314	17	IM
A2315	17	IM
A2316	17	IM
A2317	17	IM
A2318	17	IM
A2319	17	IM
A2320	17	IM
A2321	17	IM
A2322	17	IM
A2323	17	IM
A2324	17	IM
A2325	17	IM
A2326	17	IM
A2327	17	IM
A2328	17	IM
A2329	17	IM
A2330	17	IM
A2331	17	IM
A2332	17	IM
A2333	17	IM
A2334	17	IM
A2335	17	IM
A2336	17	IM
A2337	17	IM
A2338	17	IM
A2339	17	IM
A2340	17	IM
A2341	17	IM
A2342	17	IM
A2343	17	IM
A2344	17	IM
A2345	17	IM
A2346	17	IM
A2347	17	IM
A2348	17	IM
A2349	17	IM
A2350	17	IM
A2351	17	IM
A2352	17	IM
A2353	17	IM
A2354	17	IM
A2355	17	IM
A2356	17	IM
A2357	17	IM
A2358	17	IM
A2359	17	IM
A2360	17	IM
A2361	17	IM
A2362	17	IM
A2363	17	IM
A2364	17	IM
A2365	17	IM
A2366	17	IM
A2367	17	IM
A2368	17	IM
A2369	17	IM
A2370	17	IM
A2371	17	IM
A2372	17	IM
A2373	17	IM
A2374	17	IM
A2375	17	IM
A2376	17	IM
A2377	17	IM
A2378	17	IM
A2379	17	IM
A2380	17	IM
A2381	17	IM
A2382	17	IM
A2383	17	IM
A2384	17	IM
A2385	17	IM
A2386	17	IM
A2387	17	IM
A2388	17	IM
A2389	17	IM
A2390	17	IM
A2391	17	IM
A2392	17	IM
A2393	17	IM
A2394	17	IM
A2395	17	IM
A2396	17	IM
A2397	17	IM
A2398	17	IM
A2399	17	IM
A2400	17	IM
A2401	17	IM
A2402	17	IM
A2403	17	IM
A2404	17	IM
A2405	17	IM
A2406	17	IM
A2407	17	IM
A2408	17	IM
A2409	17	IM
A2410	17	IM
A2411	17	IM
A2412	17	IM
A2413	17	IM
A2414	17	IM
A2415	17	IM
A2416	17	IM
A2417	17	IM
A2418	17	IM
A2419	17	IM
A2420	17	IM
A2421	17	IM
A2422	17	IM
A2423	17	IM
A2424	17	IM
A2425	17	IM
A2426	17	IM
A2427	17	IM
A2428	17	IM
A2429	17	IM
A2430	17	IM
A2431	17	IM
A2432	17	IM
A2433	17	IM
A2434	17	IM
A2435	17	IM
A2436	17	IM
A2437	17	IM
A2438	17	IM
A2439	17	IM
A2440	17	IM
A2441	17	IM
A2442	17	IM
A2443	17	IM
A2444	17	IM
A2445	17	IM
A2446	17	IM
A2447	17	IM
A2448	17	IM
A2449	17	IM
A2450	17	IM
A2451	17	IM
A2452	17	IM
A2453	17	IM
A2454	17	IM
A2455	17	IM
A2456	17	IM
A2457	17	IM
A2458	17	IM
A2459	17	IM
A2460	17	IM
A2461	17	IM
A2462	17	IM
A2463	17	IM
A2464	17	IM
A2465	17	IM
A2466	17	IM
A2467	17	IM
A2468	17	IM
A2469	17	IM
A2470	17	IM
A2471	17	IM
A2472	17	IM
A2473	17	IM
A2474	17	IM
A2475	17	IM
A2476	17	IM
A2477	17	IM
A2478	17	IM
A2479	17	IM
A2480	17	IM
A2481	17	IM
A2482	17	IM
A2483	17	IM
A2484	17	IM
A2485	17	IM
A2486	17	IM
A2487	17	IM
A2488	17	IM
A2489	17	IM
A2490	17	IM
A2491	17	IM
A2492	17	IM
A2493	17	IM
A2494	17	IM
A2495	17	IM
A2496	17	IM
A2497	17	IM
A2498	17	IM
A2499	17	IM
A2500	17	IM
A2501	17	IM
A2502	17	IM
A2503	17	IM
A2504	17	IM
A2505	17	IM
A2506	17	IM
A2507	17	IM
A2508	17	IM
A2509	17	IM
A2510	17	IM
A2511	17	IM
A2512	17	IM
A2513	17	IM
A2514	17	IM
A2515	17	IM
A2516	17	IM
A2517	17	IM
A2518	17	IM
A2519	17	IM
A2520	17	IM
A2521	17	IM
A2522	17	IM
A2523	17	IM
A2524	17	IM
A2525	17	IM
A2526	17	IM
A2527	17	IM
A2528	17	IM
A2529	17	IM
A2530	17	IM
A2531	17	IM
A2532	17	IM
A2533	17	IM
A2534	17	IM
A2535	17	IM
A2536	17	IM
A2537	17	IM
A2538	17	IM
A2539	17	IM
A2540	17	IM
A2541	17	IM
A2542	17	IM
A2543	17	IM
A2544	17	IM
A2545	17	IM
A2546	17	IM
A2547	17	IM
A2548	17	IM
A2549	17	IM
A2550	17	IM
A2551	17	IM
A2552	17	IM
A2553	17	IM
A2554	17	IM
A2555	17	IM
A2556	17	IM
A2557	17	IM
A2558	17	IM
A2559	17	IM
A2560	17	IM
A2561	17	IM
A2562	17	IM
A2563	17	IM
A2564	17	IM
A2565	17	IM
A2566	17	IM
A2567	17	IM
A2568	17	IM
A2569	17	IM
A2570	17	IM
A2571	17	IM
A2572	17	IM
A2573	17	IM
A2574	22	iPSC
A2575	22	iPSC
A2576	22	iPSC
A2577	22	iPSC
A2578	22	iPSC
A2579	22	iPSC
A2580	22	iPSC
A2581	22	iPSC
A2582	22	iPSC
A2583	22	iPSC
A2584	22	iPSC
A2585	22	iPSC
A2586	22	iPSC
A2587	22	iPSC
A2588	22	iPSC
A2589	22	iPSC
A2590	22	iPSC
A2591	22	iPSC
A2592	22	iPSC
A2593	22	iPSC
A2594	22	iPSC
A2595	22	iPSC
A2596	22	iPSC
A2597	22	iPSC
A2598	22	iPSC
A2599	22	iPSC
A2600	22	iPSC
A2601	22	iPSC
A2602	22	iPSC
A2603	22	iPSC
A2604	22	iPSC
A2605	22	iPSC
A2606	22	iPSC
A2607	22	iPSC
A2608	22	iPSC
A2609	22	iPSC
[truncated: 190 more rows]

## Sheet: Monocle_Featuredata
	gene_short_name	Characteristic
FADA1	FADA1	Metabolic
FADPhotons	FADPhotons	Metabolic
FADT1	FADT1	Metabolic
FADT2	FADT2	Metabolic
FADTm	FADTm	Metabolic
NADHA1	NADHA1	Metabolic
NADHPhotons	NADHPhotons	Metabolic
NADHT1	NADHT1	Metabolic
NADHT2	NADHT2	Metabolic
NADHTm	NADHTm	Metabolic
RedoxRatio	RedoxRatio	Metabolic
Area	Area	Nucleus
Extent	Extent	Nucleus
MeanRad	MeanRad	Nucleus
Perimeter	Perimeter	Nucleus
Solidity	Solidity	Nucleus
NSI	NSI	Nucleus
FirstClosestDistance	FirstClosestDistance	Nucleus
NumNeighbors	NumNeighbors	Nucleus

## Sheet: Monocle_Controldata
	A1	A2	A3	A4	A5	A6	A7	A8	A9	A10	A11	A12	A13	A14	A15	A16	A17	A18	A19	A20	A21	A22	A23	A24	A25	A26	A27	A28	A29	A30	A31	A32	A33	A34	A35	A36	A37	A38	A39	A40	A41	A42	A43	A44	A45	A46	A47	A48	A49
FADA1	96.043	96.5148	96.1971	96.6355	96.0102	96.4735	95.7673	95.6948	96.0241	96.3756	95.8596	96.2917	95.9466	96.3088	96.1662	96.4476	96.5135	96.5386	97.0769	96.1473	96.3139	96.3916	96.2042	96.5303	96.3788	96.1953	96.1254	96.8433	96.1741	96.8451	96.1917	96.8877	96.4897	96.4927	96.6369	96.8656	96.8902	96.6447	96.3766	96.4644	96.0834	96.8195	96.0868	96.5503	96.0255	96.4096	96.5963	95.8621	97.1083
FADPhotons	82.014	82.8036	89.0747	86.7671	90.0262	94.9048	65.4742	77.7285	85.7379	99.3124	93.1096	122.632	83.072	113.29	99.2111	115.527	145.693	97.9527	98.6711	90.4132	86.1695	126.886	100.196	112.84	99.6014	112.145	127.281	158.643	128.233	124.479	140.388	151.704	134.652	100.386	128.341	114.693	108.006	105.72	114.471	157.665	150.531	121.437	153.881	114.266	115.199	104.308	130.214	118.47	166.706
FADT1	40.27	36.6881	34.8149	29.8035	27.3953	29.5656	58.9218	40.4833	29.4734	29.2575	34.9205	29.3153	32.751	25.8853	29.4363	25.1969	26.694	27.2735	24.0216	29.2221	30.3724	25.8218	30.0612	25.2443	23.839	26.8855	27.64	22.4455	25.5397	25.686	29.6185	25.9737	25.792	25.0878	26.7805	26.3196	22.4755	26.1254	26.39	29.3286	34.015	24.6849	31.7531	23.9258	28.0584	27.2002	28.8917	30.0361	27.5802
FADT2	2010.13	1762.42	1806.09	1888.23	2008.97	1954.39	2037.21	1932.15	2081.99	1913.57	2055.16	1982.97	2042.7	2094.93	2043.63	1943.94	1901.69	2142.13	2101.9	2020.98	2037.26	1960.41	1940.45	2043.35	2074.85	2064.24	1909.19	1955.82	2068.77	1917.93	1716.43	1807.4	2013.43	2061.7	1871.63	1937.27	2151.71	1988.76	2000.95	1715.29	1902.88	1889.17	1754.05	2079.41	1993.82	2021.93	1844.39	1933.48	1679.41
FADTm	160.483	94.1308	114.704	92.3038	85.1454	124.951	96.2806	90.4478	103.233	111.465	137.365	135.078	170.553	115.635	151.77	114.692	105.796	86.7111	68.1705	138.507	71.0793	114.763	128.689	108.706	93.8744	157.493	113.246	83.2966	132.387	100.524	104.515	84.4436	109.613	120.748	100.752	102.714	138.652	109.211	118.472	96.9153	123.042	97.9958	106.049	119.035	169.021	170.543	102.224	156.737	76.3355
NADHA1	76.8469	77.1122	76.2557	77.5003	75.3264	74.8086	77.2322	76.7682	72.3759	76.4351	75.6307	76.644	73.9263	73.1675	74.5493	73.952	73.6507	74.7853	76.1089	76.0761	75.9986	75.8406	76.8666	74.6677	75.4796	75.5978	76.5316	75.5296	71.7686	75.3256	75.3603	75.9441	73.3602	74.4519	77.8515	77.193	74.3812	78.5534	73.5054	75.7264	75.7059	74.8747	77.2188	74.9719	73.4961	76.1359	76.3901	74.9173	79.9954
NADHPhotons	163.916	141.19	133.192	162.87	128.408	181.952	150.734	121.048	151.124	148.512	184.46	191.113	181.878	150.665	144.797	153.227	172.683	175.199	156.668	178.939	158.132	227.463	158.286	181.796	178.79	196.936	191.281	173.817	163.99	167.777	173.894	168.177	178.32	139.912	191.472	151.784	165.933	170.65	185.129	166.16	180.446	167.291	119.948	156.826	178.489	194.477	183.254	202.886	118.607
NADHT1	461.329	388.041	443.128	397.744	644.195	433.379	434.109	460.353	615.386	436.781	450.394	440.193	488.275	568.124	522.211	446.568	473.581	444.175	433.881	400.118	436.123	430.442	431.726	414.561	529.59	427.646	466.948	512.613	560.8	435.153	392.892	387.334	476.487	587.465	323.01	391.653	537.546	421.238	416.695	430.404	410.464	421.179	323.678	541.967	428.339	433.059	379.552	424.987	262.179
NADHT2	2252.34	2147.53	2274.33	2224.14	2751.26	2259.3	2274.21	2351.47	2687.19	2288.14	2289.37	2276.24	2470.07	2634.02	2544.51	2309.35	2445.49	2318.57	2259.86	2195.71	2281.71	2246.55	2287.76	2226.38	2552.87	2258.19	2303.6	2397.47	2636.8	2288.31	2191.7	2130.07	2403.52	2673.08	2013.16	2158.31	2498.16	2222.17	2272.03	2280.21	2178.21	2300.66	2023.31	2556.47	2307.15	2267.37	2146.12	2303.09	1888.72
NADHTm	1113.86	684.552	812.241	623.501	1247.7	795.842	868.557	983.863	1121.7	775.311	891.902	873.914	903.989	1099.22	977.094	870.086	1002.93	927.055	739.982	817.551	721.615	824.699	858.288	782.193	1243.34	802.522	1028.77	998.049	1116	866.339	782.181	725.6	919.793	1135.62	645.74	679.304	1074.21	762.244	861.742	841.574	812.321	893.753	707.651	1069.27	909.527	861.908	726.727	905.779	514.208
RedoxRatio	0.654154	0.619883	0.582142	0.64259	0.575547	0.635344	0.693757	0.613131	0.626543	0.589113	0.648647	0.594098	0.65686	0.561023	0.578635	0.561305	0.527769	0.624155	0.591029	0.64672	0.634139	0.604198	0.596511	0.607336	0.616782	0.616603	0.585227	0.514867	0.543106	0.555707	0.525015	0.519362	0.552511	0.571383	0.575713	0.554168	0.589712	0.608307	0.601104	0.499401	0.536079	0.571417	0.439336	0.563931	0.594681	0.621066	0.561914	0.602323	0.421493
Area	71	84	92	52	109	73	55	106	96	185	132	65	73	51	60	44	82	100	40	109	44	93	114	34	71	78	90	48	100	74	67	81	87	65	54	57	86	82	54	100	66	102	102	155	84	146	132	60	60
Extent	0.806818	0.763636	0.760331	0.590909	0.756944	0.675926	0.785714	0.736111	0.671329	0.770833	0.781065	0.8125	0.829545	0.708333	0.576923	0.814815	0.745455	0.769231	0.714286	0.756944	0.814815	0.775	0.633333	0.708333	0.8875	0.78	0.743802	0.666667	0.757576	0.747475	0.744444	0.81	0.790909	0.53719	0.75	0.633333	0.716667	0.683333	0.857143	0.699301	0.814815	0.772727	0.713287	0.605469	0.694215	0.744898	0.781065	0.681818	0.666667
MeanRad	1.90752	2.04925	2.13776	1.42598	2.26592	1.77112	1.74563	2.21034	2.06282	2.82695	2.41777	1.89913	1.89964	1.68119	1.44751	1.60244	1.9772	2.13128	1.54318	2.2448	1.60634	2.13869	1.96283	1.44012	1.97156	1.98864	2.08513	1.579	2.16678	1.91427	1.88582	1.9648	2.03115	1.48859	1.70681	1.64723	2.01356	1.79529	1.73061	2.08145	1.86782	2.20294	2.17227	2.02261	2.04309	2.51617	2.47956	1.60656	1.71095
Perimeter	29.3137	32.1421	33.5563	30.1421	36.9706	32.1421	25.3137	36.3848	36.3848	49.2132	41.5563	27.3137	30.4853	25.3137	34.7279	22.4853	32.1421	35.5563	21.8995	38.0416	22.4853	33.5563	44.1421	20.4853	28.4853	30.7279	33.5563	25.3137	35.5563	30.1421	28.1421	33.2426	33.3137	35.799	25.3137	28.1421	32.9706	35.5563	25.0711	36.3848	27.8995	36.1421	36.3848	56.5269	32.3848	43.799	40.3848	29.8995	27.5563
Solidity	0.959459	0.965517	0.968421	0.825397	0.95614	0.9125	1	0.954955	0.914286	0.963542	0.963504	1	0.960526	0.910714	0.789474	1	0.942529	0.990099	0.952381	0.947826	0.956522	0.978947	0.850746	0.944444	0.986111	0.962963	0.947368	0.888889	0.961538	0.961039	0.971014	0.94186	0.966667	0.802469	0.981818	0.934426	0.955556	0.88172	0.981818	0.952381	0.985075	0.962264	0.944444	0.828877	0.954545	0.954248	0.977778	0.895522	0.967742
NSI	0.963361	0.992704	0.994372	0.802267	0.999373	0.900984	0.953303	0.998432	0.998327	0.99773	0.998996	0.9865	0.946223	0.992563	0.742819	0.948292	0.990708	0.938408	0.990224	0.998823	0.934213	0.975495	0.948553	0.913859	0.978969	0.999489	0.999922	0.990078	0.996225	0.954146	0.987	0.984136	0.970408	0.976435	0.944739	0.904277	0.961242	0.920401	0.964581	0.920035	0.995421	0.99981	0.979774	0.970893	0.997368	0.984098	0.994764	0.892684	0.901731
FirstClosestDistance	20.1832	21.1727	24.2356	34.8178	19.1153	21.6257	20.1832	40.3067	21.1727	19.1153	18.7237	21.1339	24.2356	18.7237	21.7543	7.35143	21.7543	26.7263	7.35143	16.4685	7.28889	26.7263	25.7093	7.28889	19.7119	57.5871	21.6575	16.1176	19.5668	29.1583	21.6575	21.0059	19.5668	28.1401	29.1583	23.2735	22.6511	22.6511	23.0122	20.2053	29.4126	24.0906	23.2735	24.0906	23.9052	22.8455	20.2053	21.1977	19.746
NumNeighbors	3	4	4	5	4	4	5	5	5	5	4	5	6	5	5	3	7	5	4	5	4	7	7	6	6	3	5	6	7	8	5	7	5	5	5	6	5	5	7	5	8	6	6	6	6	5	5	6	7
[truncated: 2,140 more columns]
