# Supplementary material for: Label-Free Imaging to Track Reprogramming of Human Somatic Cells
Source: GEN Biotechnol. 2022 Apr 20;1(2):176–91. doi: 10.1089/genbio.2022.0001 (PMC9092522; doi:10.1089/genbio.2022.0001)
Supplement: Supplemental data [file Supp_Data.zip › Molugu_Code S1.R]

##Install necessary packages ##
if (!requireNamespace("BiocManager", quietly = TRUE))
  install.packages("BiocManager")
BiocManager::install(version = "3.12")
BiocManager::install(c('BiocGenerics', 'DelayedArray', 'DelayedMatrixStats',
                       'limma', 'S4Vectors', 'SingleCellExperiment',
                       'SummarizedExperiment', 'batchelor', 'Matrix.utils'))
install.packages("devtools")
devtools::install_github('cole-trapnell-lab/leidenbase')
devtools::install_github('cole-trapnell-lab/monocle3')
install.packages("reshape2", "stringi", "robustbase")
library(monocle3)
library(ggplot2)
library(dplyr)

##Input raw data files##

#Need 3 matrices in .csv format. (1) Controldata with rows as metabolic/nuclear parameters and cells as columns.
#(2) Phenodata with cells as rows and characteristics such as reprogramming day,uFeature number, donor number,and cell type. 
#(3) Featuredata with metabolic/nuclear parameters as rows and a column called gene_short_name for sure (a few functions are dependent on this). 
expr_matrix <- read.csv("ControlData.csv")
expr_matrix2 <- as.matrix(expr_matrix[,-1])
rownames(expr_matrix2) <- as.matrix(expr_matrix[,1]) #setting first column as row names
sample_sheet <- read.csv("Phenodata.csv")
sample_sheet2 <- as.matrix(sample_sheet[,-1])
rownames(sample_sheet2) <- as.matrix(sample_sheet[,1]) #setting first column as row names
gene_annotation <- read.csv("featuredata.csv")
gene_annotation2 <- as.matrix(gene_annotation[,-1])
rownames(gene_annotation2) <- as.matrix(gene_annotation[,1]) #setting first column as row names

##Create cds data frame##
cds <- new_cell_data_set(as.matrix(expr_matrix2), cell_metadata = sample_sheet2, gene_metadata = gene_annotation2)

##Normalize and preprocess the data using PCA##
cds <- preprocess_cds(cds, num_dim = 19)
plot_pc_variance_explained(cds)

##Reduce dimension using UMAP##
cds <- reduce_dimension(cds, preprocess_method = c("PCA"), reduction_method = c("UMAP"))
plot_cells(cds, reduction_method="UMAP", color_cells_by="CellType") + scale_color_manual(values = c("#C000C0", "#008000", "#A0A0A4")

##Check and remove batch effects##
plot_cells(cds, reduction_method="UMAP", color_cells_by="DonorNumber")  
cds = align_cds(cds, num_dim = 19, alignment_group = "DonorNumber")

##Clustercells##
cds = cluster_cells(cds, reduction_method = c("UMAP"), k = 100, cluster_method = c("louvain") )
plot_cells(cds)

##Build Trajectories##
cds <- learn_graph(
  cds,
  use_partition = TRUE,
  close_loop = FALSE,
  learn_graph_control = NULL,
  verbose = FALSE
)
          
##Pseudotime ordering##

plot_cells(cds,
           color_cells_by = "Dayday",
           label_cell_groups=FALSE,
           label_leaves=TRUE,
           label_branch_points=TRUE,
           graph_label_size=1.5)
cds <- order_cells(cds)
plot_cells(cds,
           color_cells_by = "pseudotime",
           label_cell_groups=FALSE,
           label_leaves=FALSE,
           label_branch_points=FALSE,
           graph_label_size=1.5)   

##Plot Differential Expression of metabolic and nuclear parameters##
Parameters <- c("FADA1", "FADtm", "FADT2")
Parameters_cds <- cds[rowData(cds)$gene_short_name %in% Parameters]
plot_genes_in_pseudotime(Parameters_cds,
                         color_cells_by="CellType",
                         min_expr=0.5) + scale_color_manual(values = c("#C000C0", "#008000", "#A0A0A4"))

##Heat map of differential expression by cell type##
pr_graph_test_res <- graph_test(cds, neighbor_graph="knn", cores=8)
pr_graph_test_res
pr_deg_ids <- row.names(cds)
gene_module_df <- find_gene_modules(cds[pr_deg_ids,], resolution=1e-2) #A dataframe in which the first column contains gene ids or short gene names and the second contains groups. If NULL, genes are not grouped.
cell_group_df <- tibble::tibble(cell=row.names(colData(cds)), 
                                cell_group=colData(cds)$CellType) 

                                                                                  
